# Supplementary material for: Potential common molecular mechanisms between Sjögren syndrome and inclusion body myositis: a bioinformatic analysis and in vivo validation
Source: Front Immunol. 2023 Apr 21;14:1161476. doi: 10.3389/fimmu.2023.1161476 (PMC10160489; doi:10.3389/fimmu.2023.1161476)
Supplement: Supplementary file 6 [file Table_1.xlsx]

## Sheet: 151_173_wgcna_comgene
	Gene
1	TNFRSF18
2	FBXO6
3	CD52
4	IFI6
5	THEMIS2
6	LAPTM5
7	RNF19B
8	DHCR24
9	GBP3
10	GBP1
11	GBP2
12	GBP4
13	GBP5
14	CD53
15	CD2
16	PLEKHO1
17	CTSS
18	RFX5
19	SLAMF7
20	ARHGAP30
21	PTRHD1
22	CD8A
23	CXCR4
24	NMI
25	STAT1
26	ITM2C
27	CCR1
28	CCR5
29	IFRD2
30	HCLS1
31	PARP9
32	DTX3L
33	PARP14
34	RTP4
35	LAP3
36	CXCL9
37	CXCL10
38	PPM1K
39	CASP3
40	GZMK
41	GZMA
42	IRF1
43	MZB1
44	CD74
45	GM2A
46	RGS14
47	GRK6
48	HIST1H2AC
49	BTN3A2
50	BTN2A2
51	BTN3A1
52	BTN3A3
53	HLA-F
54	HLA-A
55	PPP1R18
56	HLA-C
57	HLA-B
58	LTB
59	GPSM3
60	HLA-DRA
61	HLA-DRB1
62	HLA-DQA1
63	HLA-DQB1
64	HLA-DQA2
65	HLA-DQB2
66	TAP2
67	PSMB8
68	PSMB9
69	TAP1
70	HLA-DMB
71	HLA-DMA
72	HLA-DOA
73	HLA-DPA1
74	HLA-DPB1
75	TAPBP
76	BAK1
77	CCDC167
78	CNPY3
79	NFKBIE
80	TNFAIP3
81	MYO1G
82	SAMD9L
83	LRRC4
84	DOK2
85	MSC
86	PARP10
87	CCL19
88	ST6GALNAC4
89	PTGDS
90	IFIT1
91	IFIT5
92	TRIM21
93	SPI1
94	UBE2L6
95	MPEG1
96	SLC15A3
97	FERMT3
98	CCDC88B
99	CTSW
100	PPP1CA
101	TBC1D10C
102	PRSS23
103	CTSC
104	BIRC3
105	CASP1
106	IL10RA
107	CD3E
108	CD3D
109	PTPN6
110	ERBB3
111	ATP2B1
112	SELPLG
113	LCP1
114	CKAP2
115	PSME1
116	PSME2
117	GZMH
118	GZMB
119	LGMN
120	IFI27
121	SERPINA1
122	WARS
123	B2M
124	CSK
125	KCTD5
126	IL32
127	CIITA
128	SPN
129	CORO1A
130	NLRC5
131	PSMB10
132	CYBA
133	ACAP1
134	LGALS9
135	EVI2B
136	EVI2A
137	CCL13
138	ERBB2
139	IFI35
140	FMNL1
141	LIMD2
142	TMC8
143	SECTM1
144	ICAM1
145	ICAM3
146	ACP5
147	RASAL3
148	GMIP
149	HCST
150	TGFB1
151	CD79A
152	APOC1
153	VASP
154	CD37
155	ATF5
156	NKG7
157	UBE2S
158	MMP9
159	ITGB2
160	DERL3
161	APOL6
162	APOL2
163	APOL1
164	APOBEC3C
165	APOBEC3G
166	TYMP
167	CYBB
168	WAS
169	PIM2
170	IL2RG
171	CXCR3
172	ARHGAP4
