# Supplementary material for: Potential common molecular mechanisms between Sjögren syndrome and inclusion body myositis: a bioinformatic analysis and in vivo validation
Source: Front Immunol. 2023 Apr 21;14:1161476. doi: 10.3389/fimmu.2023.1161476 (PMC10160489; doi:10.3389/fimmu.2023.1161476)
Supplement: Supplementary file 7 [file Table_2.xlsx]

## Sheet: wgcna145nodes
SUID	degree.layout	MCODE_Cluster	MCODE_Node_Status	MCODE_Score	name	selected	shared name
72	4		Unclustered	0.666667	ACAP1	FALSE	ACAP1
73	16		Unclustered	4	ARHGAP4	FALSE	ARHGAP4
74	8		Unclustered	0.4	TBC1D10C	FALSE	TBC1D10C
75	6		Unclustered	3	ACP5	FALSE	ACP5
76	72	Cluster 3	Clustered	8	SPI1	FALSE	SPI1
77	70	Cluster 4	Seed	12	CTSS	FALSE	CTSS
78	50	Cluster 2	Clustered	6.88235	MMP9	FALSE	MMP9
79	8		Unclustered	4	APOBEC3G	FALSE	APOBEC3G
80	82	Cluster 2	Clustered	7.42857	CCR5	FALSE	CCR5
81	58	Cluster 3	Clustered	8.06667	CD2	FALSE	CD2
82	60	Cluster 3	Clustered	8.89706	CXCR4	FALSE	CXCR4
83	130	Cluster 3	Clustered	8.69748	CD8A	FALSE	CD8A
84	4		Unclustered	2	APOC1	FALSE	APOC1
85	4		Unclustered	2	APOL1	FALSE	APOL1
86	22		Unclustered	5	SERPINA1	FALSE	SERPINA1
87	28	Cluster 2	Clustered	7.12727	ARHGAP30	FALSE	ARHGAP30
88	44	Cluster 2	Clustered	6.32967	CORO1A	FALSE	CORO1A
89	70	Cluster 3	Clustered	7.7619	IL10RA	FALSE	IL10RA
90	4		Unclustered	2	SLC15A3	FALSE	SLC15A3
91	52	Cluster 2	Clustered	7.31868	CD53	FALSE	CD53
92	26	Cluster 2	Clustered	7.46667	FERMT3	FALSE	FERMT3
93	50	Cluster 2	Clustered	6.52941	LAPTM5	FALSE	LAPTM5
94	40	Cluster 2	Clustered	6.24176	HCLS1	FALSE	HCLS1
95	22	Cluster 2	Clustered	6.37778	EVI2B	FALSE	EVI2B
96	26		Unclustered	5.5	RASAL3	FALSE	RASAL3
97	40	Cluster 2	Clustered	6.35897	WAS	FALSE	WAS
98	62	Cluster 2	Clustered	7.54386	CD52	FALSE	CD52
99	94	Cluster 2	Clustered	6.12315	ITGB2	FALSE	ITGB2
100	2		Unclustered	1	GMIP	FALSE	GMIP
101	12		Unclustered	4	FMNL1	FALSE	FMNL1
102	46	Cluster 1	Clustered	14.684	B2M	FALSE	B2M
103	40	Cluster 1	Clustered	15.8954	CD74	FALSE	CD74
104	78	Cluster 3	Clustered	8.13043	GZMB	FALSE	GZMB
105	30		Unclustered	7.64444	PSME2	FALSE	PSME2
106	26	Cluster 1	Clustered	13	CSK	FALSE	CSK
107	44		Unclustered	5.93333	CD79A	FALSE	CD79A
108	36	Cluster 1	Clustered	15.8954	HLA-DOA	FALSE	HLA-DOA
109	82	Cluster 3	Clustered	8.917	IRF1	FALSE	IRF1
110	40	Cluster 1	Clustered	15.8954	HLA-F	FALSE	HLA-F
111	32	Cluster 4	Clustered	9.84848	NLRC5	FALSE	NLRC5
112	66	Cluster 3	Clustered	8.4269	ICAM1	FALSE	ICAM1
113	32	Cluster 2	Clustered	6.53333	ERBB2	FALSE	ERBB2
114	34	Cluster 1	Clustered	13.1765	CD3D	FALSE	CD3D
115	82	Cluster 5	Clustered	5.54435	CXCL10	FALSE	CXCL10
116	36	Cluster 2	Clustered	6.87179	CASP3	FALSE	CASP3
117	46	Cluster 1	Clustered	14.684	HLA-DQA1	FALSE	HLA-DQA1
118	36		Unclustered	9.34641	TAP1	FALSE	TAP1
119	42	Cluster 4	Clustered	10.7179	PSMB10	FALSE	PSMB10
120	46	Cluster 1	Clustered	14.684	HLA-DRB1	FALSE	HLA-DRB1
121	112	Cluster 5	Clustered	5.35548	STAT1	FALSE	STAT1
122	34	Cluster 1	Clustered	13.0175	CD3E	FALSE	CD3E
123	58	Cluster 2	Clustered	7.31579	CXCL9	FALSE	CXCL9
124	56	Cluster 4	Clustered	10.5882	GBP2	FALSE	GBP2
125	56	Cluster 4	Clustered	10.2667	GBP1	FALSE	GBP1
126	4		Unclustered	2	PTGDS	FALSE	PTGDS
127	64	Cluster 2	Seed	7.6087	IL2RG	FALSE	IL2RG
128	38	Cluster 1	Clustered	15.8954	HLA-DMA	FALSE	HLA-DMA
129	36	Cluster 1	Seed	16	PSMB9	FALSE	PSMB9
130	28	Cluster 1	Clustered	14	PSMB8	FALSE	PSMB8
131	26	Cluster 4	Clustered	10.859	TAP2	FALSE	TAP2
132	40	Cluster 1	Clustered	16	HLA-DQA2	FALSE	HLA-DQA2
133	46	Cluster 1	Clustered	14.684	HLA-DQB1	FALSE	HLA-DQB1
134	40	Cluster 1	Clustered	15.8954	HLA-C	FALSE	HLA-C
135	30	Cluster 4	Clustered	11	LGMN	FALSE	LGMN
136	46	Cluster 1	Clustered	14.684	HLA-DRA	FALSE	HLA-DRA
137	46	Cluster 1	Clustered	14.684	HLA-A	FALSE	HLA-A
138	44	Cluster 1	Clustered	15.8954	HLA-DQB2	FALSE	HLA-DQB2
139	26	Cluster 1	Clustered	13	PTPN6	FALSE	PTPN6
140	46	Cluster 1	Clustered	15.8954	HLA-DPA1	FALSE	HLA-DPA1
141	38	Cluster 1	Clustered	15.8954	HLA-DMB	FALSE	HLA-DMB
142	42	Cluster 1	Clustered	14.684	HLA-B	FALSE	HLA-B
143	48	Cluster 4	Clustered	9.77143	TAPBP	FALSE	TAPBP
144	44	Cluster 1	Clustered	14.684	HLA-DPB1	FALSE	HLA-DPB1
145	58	Cluster 3	Clustered	7.81319	CASP1	FALSE	CASP1
146	32	Cluster 1	Clustered	15	CIITA	FALSE	CIITA
147	4		Unclustered	2	BAK1	FALSE	BAK1
148	26		Unclustered	3	BIRC3	FALSE	BIRC3
149	28		Unclustered	10	CTSC	FALSE	CTSC
150	4		Unclustered	0.666667	UBE2S	FALSE	UBE2S
151	6		Unclustered	1.66667	NFKBIE	FALSE	NFKBIE
152	14		Unclustered	6	CTSW	FALSE	CTSW
153	12		Unclustered	4	LTB	FALSE	LTB
154	20	Cluster 5	Clustered	5	TNFAIP3	FALSE	TNFAIP3
155	2		Unclustered	1	BTN2A2	FALSE	BTN2A2
159	40	Cluster 4	Clustered	10.2667	RTP4	FALSE	RTP4
160	56	Cluster 3	Clustered	8.23529	GZMA	FALSE	GZMA
161	44	Cluster 3	Clustered	8.38095	CCR1	FALSE	CCR1
162	30	Cluster 3	Clustered	8.01099	SAMD9L	FALSE	SAMD9L
163	34	Cluster 2	Clustered	7.27273	GBP5	FALSE	GBP5
164	18	Cluster 3	Clustered	8	GBP3	FALSE	GBP3
165	48	Cluster 2	Clustered	7.45098	CYBB	FALSE	CYBB
166	14		Unclustered	4.7619	LGALS9	FALSE	LGALS9
167	8		Unclustered	4	IL32	FALSE	IL32
168	22	Cluster 2	Clustered	6.53333	TGFB1	FALSE	TGFB1
169	14		Unclustered	4	CYBA	FALSE	CYBA
170	12		Unclustered	4	ERBB3	FALSE	ERBB3
171	18		Unclustered	5.5	CCL13	FALSE	CCL13
172	16		Unclustered	5.78571	ICAM3	FALSE	ICAM3
173	32	Cluster 3	Clustered	7.84615	CCL19	FALSE	CCL19
174	54	Cluster 3	Seed	9.69697	CXCR3	FALSE	CXCR3
175	28		Unclustered	5.47436	SELPLG	FALSE	SELPLG
176	40	Cluster 4	Clustered	12	IFIT5	FALSE	IFIT5
177	24	Cluster 2	Clustered	6.22222	MPEG1	FALSE	MPEG1
178	8		Unclustered	1.4	GRK6	FALSE	GRK6
179	24	Cluster 3	Clustered	9	GZMH	FALSE	GZMH
180	54	Cluster 3	Clustered	8.23529	NKG7	FALSE	NKG7
181	26	Cluster 3	Clustered	8.07692	GZMK	FALSE	GZMK
182	18	Cluster 2	Clustered	7	SLAMF7	FALSE	SLAMF7
183	16		Unclustered	4.7619	TNFRSF18	FALSE	TNFRSF18
184	24	Cluster 2	Clustered	6.80556	HCST	FALSE	HCST
185	16		Unclustered	4.28571	CD37	FALSE	CD37
186	30	Cluster 2	Clustered	7.0303	SPN	FALSE	SPN
187	4		Unclustered	2	MZB1	FALSE	MZB1
188	24	Cluster 2	Clustered	6.22222	MYO1G	FALSE	MYO1G
189	4		Unclustered	2	EVI2A	FALSE	EVI2A
190	14	Cluster 2	Clustered	7	THEMIS2	FALSE	THEMIS2
191	36	Cluster 2	Clustered	7.12727	LCP1	FALSE	LCP1
192	8		Unclustered	3	RFX5	FALSE	RFX5
193	12		Unclustered	3	GPSM3	FALSE	GPSM3
194	2		Unclustered	1	TMC8	FALSE	TMC8
195	14		Unclustered	2	DOK2	FALSE	DOK2
196	24		Unclustered	7.82222	TRIM21	FALSE	TRIM21
197	24	Cluster 3	Clustered	8.67273	PARP14	FALSE	PARP14
198	20	Cluster 2	Clustered	7	GBP4	FALSE	GBP4
199	36	Cluster 4	Clustered	12	IFI6	FALSE	IFI6
200	58	Cluster 4	Clustered	10.5882	IFI35	FALSE	IFI35
201	32	Cluster 4	Clustered	12	IFI27	FALSE	IFI27
202	50	Cluster 4	Clustered	12	IFIT1	FALSE	IFIT1
203	2		Unclustered	1	DERL3	FALSE	DERL3
204	12		Unclustered	3.73333	DTX3L	FALSE	DTX3L
205	34	Cluster 4	Clustered	10	UBE2L6	FALSE	UBE2L6
206	6		Unclustered	3	PARP10	FALSE	PARP10
207	38	Cluster 4	Clustered	11	PARP9	FALSE	PARP9
208	6		Unclustered	2	TYMP	FALSE	TYMP
209	4		Unclustered	2	VASP	FALSE	VASP
210	8		Unclustered	4	LAP3	FALSE	LAP3
211	20		Unclustered	6	NMI	FALSE	NMI
212	16		Unclustered	5	WARS	FALSE	WARS
213	4		Unclustered	0.666667	RGS14	FALSE	RGS14
214	4		Unclustered	0.666667	RNF19B	FALSE	RNF19B
215	2		Unclustered	1	HIST1H2AC	FALSE	HIST1H2AC
216	4		Unclustered	2	PLEKHO1	FALSE	PLEKHO1
219	14		Unclustered	6	PSME1	FALSE	PSME1
220	4		Unclustered	0.666667	PPP1CA	FALSE	PPP1CA
221	2		Unclustered	1	PPP1R18	FALSE	PPP1R18
